# Supplementary material for: Identification and evaluation of network modules for the prognosis of basal-like breast cancer
Source: Oncotarget. 2015 May 8;6(19):17713–24. doi: 10.18632/oncotarget.4034 (PMC4627340; doi:10.18632/oncotarget.4034)
Supplement: Supplementary file 2 [file oncotarget-06-17713-s002.xlsx]

## Sheet: Supplementary Table 1
Supplementary Table 1. Training cohorts
Characteristic	Training cohorts
Cohort	GSE1456	GSE2034	GSE3494	GSE6532	GSE7390
Tissue	Breast	Breast	Breast	Breast	Breast
Samples	159	286	251	327	198
Array	133A	133A	133A	133A	133A

## Sheet: Supplementary Table 2
Supplementary Table 2. Validation cohorts
Characteristic	Test cohorts
Cohort	GSE20685	GSE21653	GSE16446	GSE19615	GSE9195
Tissue	Breast	Breast	Breast	Breast	Breast
Samples	327	266	120	115	77
Array	133 Plus2.0	133 Plus2.0	133 Plus2.0	133 Plus2.0	133 Plus2.0

## Sheet: Supplementary Table 3
Supplementary Table 3. HHS TMA Cohort description
Characteristic	HHS - TMA
	#	%
# patients	102
# Evaluable	97	95
Age, years
<=50	67	69
>50	30	31
NA	0
Mean	57
STD	13
Nodal status
Positive	16	16
Negative	81	84
NA	0
Grade
3	76	78
2	20	21
1	1	1
NA	0
Adjuvant chemotherapy
Yes	85	83
No	17	17

## Sheet: Supplementary Table 4
Supplementary Table 4. Univariate analysis in the HHS TMA cohort
Variable	HR	p-value
Score (per unit increase)	1.4	0.0009
Age (<=50 v >50)	1.8	0.4
Grade (1&2 v 3)	0.3	0.05
Size(<=2cm v >2cm)	0.9	0.9
Node	5.9	0.006

## Sheet: Supplementary Table 5
Supplementary Table 5. Multivariabte analysis in the HHS TMA cohort
Variable	HR	p-value
Score	1.4	0.0001
Node	5.9	0.01

## Sheet: Supplementary Table 6
Supplementary Table 6. Training and validation cohort descriptions
Characteristic	Training		Validation
	#	%	#	%
# patients
	134		211
Age, years
<=50	52	38.806	78	36.9668
>50	19	14.1791	71	33.6493
Unknown	63	47.0149	62	29.3839
Nodal status
Positive	6	4.47761	92	43.6019
Negative	111	82.8358	119	56.3981
Unknown	17	12.6866	0	0
Grade
3	65	48.5075	139	65.8768
2	16	11.9403	2	0.947867
1	1	0.746269	1	0.473934
Uknown	52	38.806	69	32.7014
Treatment
Chemotherapy	17	12.6866	205	97.1564
Chemotherapy naïve	97	72.3881	3	1.4218
Unknown	20	14.9254	3	1.4218
